# Supplementary material for: Myostatin and Follistatin—New Kids on the Block in the Diagnosis of Sarcopenia in IBD and Possible Therapeutic Implications
Source: Biomedicines. 2021 Sep 23;9(10):1301. doi: 10.3390/biomedicines9101301 (PMC8533148; doi:10.3390/biomedicines9101301)
Supplement: Supplementary file 1 [file biomedicines-09-01301-s001.zip]

Archive with 1 entries (1 files):
- biomedicines-1354876-supplementary.pdf
